# Supplementary material for: Extracellular Vesicles Secreted by Neospora caninum Are Recognized by Toll-Like Receptor 2 and Modulate Host Cell Innate Immunity Through the MAPK Signaling Pathway
Source: Front Immunol. 2018 Jul 24;9:1633. doi: 10.3389/fimmu.2018.01633 (PMC6066505; doi:10.3389/fimmu.2018.01633)
Supplement: Table S2 — Pathways identified in which Neospora caninum extracellular vesicles (EVs) proteins participated (XLSX). [file Table_2.XLSX]

## Sheet: 工作表1
Table S2 Pathways identified using N.caninum Exosome proteins
Pathway	Count	Percent (%)
Ribosome	74	13.3094
Carbon metabolism	28	5.03597
Spliceosome	26	4.67626
RNA transport	25	4.4964
Proteasome	18	3.23741
Aminoacyl-tRNA biosynthesis	18	3.23741
Glycolysis / Gluconeogenesis	17	3.05755
Protein processing in endoplasmic reticulum	15	2.69784
Phagosome	14	2.51799
Biosynthesis of amino acids	14	2.51799
Ribosome biogenesis in eukaryotes	13	2.33813
Oxidative phosphorylation	12	2.15827
mRNA surveillance pathway	10	1.79856
Pentose phosphate pathway	10	1.79856
Purine metabolism	9	1.61871
Alzheimer's disease	9	1.61871
Insulin signaling pathway	8	1.43885
Rheumatoid arthritis	8	1.43885
Synaptic vesicle cycle	8	1.43885
Glucagon signaling pathway	8	1.43885
Tight junction	7	1.25899
Glutathione metabolism	7	1.25899
Endocytosis	7	1.25899
Lysosome	7	1.25899
PI3K-Akt signaling pathway	7	1.25899
mTOR signaling pathway	7	1.25899
Autophagy	6	1.07914
Pyrimidine metabolism	6	1.07914
Cell cycle	5	0.899281
Glycine, serine and threonine metabolism	5	0.899281
Adherens junction	5	0.899281
Necroptosis	5	0.899281
MAPK signaling pathway	5	0.899281
Cysteine and methionine metabolism	4	0.719424
Fatty acid metabolism	4	0.719424
Apoptosis	4	0.719424
Gap junction	4	0.719424
Mitophagy	4	0.719424
Fructose and mannose metabolism	4	0.719424
AMPK signaling pathway	4	0.719424
Regulation of actin cytoskeleton	4	0.719424
Alanine, aspartate and glutamate metabolism	3	0.539568
Neurotrophin signaling pathway	3	0.539568
FoxO signaling pathway	3	0.539568
DNA replication	3	0.539568
NF-kappa B signaling pathway	3	0.539568
IL-17 signaling pathway	3	0.539568
RNA degradation	3	0.539568
Propanoate metabolism	3	0.539568
Rap1 signaling pathway	3	0.539568
Calcium signaling pathway	3	0.539568
Antigen processing and presentation	3	0.539568
Adipocytokine signaling pathway	3	0.539568
Circadian entrainment	3	0.539568
Amino sugar and nucleotide sugar metabolism	3	0.539568
Longevity regulating pathway	3	0.539568
Inflammatory mediator regulation of TRP channels	3	0.539568
Cellular senescence	3	0.539568
Chemokine signaling pathway	2	0.359712
Aldosterone synthesis and secretion	2	0.359712
Nucleotide excision repair	2	0.359712
Ras signaling pathway	2	0.359712
Sphingolipid signaling pathway	2	0.359712
NOD-like receptor signaling pathway	2	0.359712
Protein export	2	0.359712
Type II diabetes mellitus	2	0.359712
Galactose metabolism	2	0.359712
EGFR tyrosine kinase inhibitor resistance	2	0.359712
TGF-beta signaling pathway	2	0.359712
Endocrine resistance	1	0.179856
Phospholipase D signaling pathway	1	0.179856
RNA polymerase	1	0.179856
Th17 cell differentiation	1	0.179856
Nitrogen metabolism	1	0.179856
Biotin metabolism	1	0.179856
Arginine biosynthesis	1	0.179856
Arachidonic acid metabolism	1	0.179856
T cell receptor signaling pathway	1	0.179856
B cell receptor signaling pathway	1	0.179856
Prolactin signaling pathway	1	0.179856
Cyanoamino acid metabolism	1	0.179856
Porphyrin and chlorophyll metabolism	1	0.179856
Thiamine metabolism	1	0.179856
Biosynthesis of unsaturated fatty acids	1	0.179856
Toll signaling pathway	1	0.179856
RIG-I-like receptor signaling pathway	1	0.179856
Signaling pathways regulating pluripotency of stem cells	1	0.179856
ErbB signaling pathway	1	0.179856
GABAergic synapse	1	0.179856
Tryptophan metabolism	1	0.179856
Serotonergic synapse	1	0.179856
Lysine degradation	1	0.179856
Biosynthesis of ansamycins	1	0.179856
Phosphatidylinositol signaling system	1	0.179856
Pantothenate and CoA biosynthesis	1	0.179856
Antifolate resistance	1	0.179856
Glutamatergic synapse	1	0.179856
